# Supplementary material for: Near-Infrared Spectroscopy in the Pathophysiology, Diagnosis, and Exercise-Based Management of Muscle Oxygenation Impairment
Source: Diagnostics (Basel). 2026 May 22;16(11):1585. doi: 10.3390/diagnostics16111585 (PMC13256831; doi:10.3390/diagnostics16111585)
Supplement: Supplementary file 1 [file diagnostics-16-01585-s001.zip]

Archive with 1 entries (1 files):
- diagnostics-4299352-supplementary.pdf
